# Supplementary material for: Identification of genes associated with sperm storage capacity in hens at different times after insemination by RNA-seq and Ribo-seq
Source: BMC Genomics. 2024 Jun 3;25:554. doi: 10.1186/s12864-024-10472-2 (PMC11145833; doi:10.1186/s12864-024-10472-2)
Supplement: Supplementary file 1 — Supplementary Material 1 [file 12864_2024_10472_MOESM1_ESM.xlsx]

## Sheet: Sheet1
Table S1. The quantitative Real-time PCR primer sequences information. F: Forward primer. R: Reverse primer.
Name	Primer sequence	Production Length(bp)	Tm (℃)
COL1A1-F	ACCTCAGCAAGAACCCCAAG	80~200	57
COL1A1-R	GCCGTACTCAAACTGGAAGC
RB1-F	GTTGGACAGGGATGTGCTGA	80~200	57
RB1-R	GCGCTCTTCTTCCGACTTCA
HK2-F	ACAAGAAGCACCCGCACTTT	80~200	57
HK2-R	CTCACGAATCGGATCTCGCA
MCHR2-F	GTCATTGTCCCCGTGGTCTT	80~200	57
MCHR2-R	TGTGGCCCATCTGCCTATTG
AVPR1A-F	TTCCCCTGGGTCGACTCTGAA	80~200	57
AVPR1A-R	TAGGAGGTGCCCACTGAAGAA
TACR1-F	TACACCGTGGTCAGCATCAC	80~200	57
TACR1-R	TCATCTTCACCACCTTCCGC
VIPR2-F	CTCCCCCAACAGACACTTCA	80~200	57
VIPR2-R	TGTATCCCAGCAACCAGTGTC
MUC6-F	TGACCCCCAGCTCTTTACCT	80~200	57
MUC6-R	ACAGTTGTCTTGGAGGCTGG
COL4A4-F	TTGCCAGGAAGTGAAGGACC	80~200	57
COL4A4-R	TTGCCCTGGGTTTCCGTAAG
