# Supplementary material for: Identification of genes associated with sperm storage capacity in hens at different times after insemination by RNA-seq and Ribo-seq
Source: BMC Genomics. 2024 Jun 3;25:554. doi: 10.1186/s12864-024-10472-2 (PMC11145833; doi:10.1186/s12864-024-10472-2)
Supplement: Supplementary file 2 — Supplementary Material 2 [file 12864_2024_10472_MOESM2_ESM.xlsx]

## Sheet: Sheet1
Table S2. The quality assessment of RNA-seq data
Sample	Raw Reads	Clean Reads	Raw Base(G)	Clean Base(G)	Effective Rate(%)	Error Rate(%)	Q20(%)	Q30(%)	GC Content(%)
H-D5	89694824	87650176	13454223600	13147526400	97.72	0.03	97.72	93.6	44.78
H-D5	81516960	80301536	12227544000	12045230400	98.51	0.03	97.8	93.63	43.45
H-D5	80910352	78943452	12136552800	11841517800	97.57	0.03	97.87	93.88	44.69
L-D5	81668228	79558800	12250234200	11933820000	97.42	0.03	97.86	93.83	44.43
L-D5	81949790	80746250	12292468500	12111937500	98.53	0.03	97.81	93.73	44.67
L-D5	88664486	86880312	13299672900	13032046800	97.99	0.03	97.18	92.16	45.29
H-D10	104413310	102544772	15661996500	15381715800	98.21	0.03	97.66	93.22	43.81
H-D10	90103432	88362542	13515514800	13254381300	98.07	0.03	97.69	93.19	43.56
H-D10	106844000	104131924	16026600000	15619788600	97.46	0.03	96.76	91.62	46.42
L-D10	90929462	89110270	13639419300	13366540500	98	0.03	96.85	91.67	43.77
L-D10	100855808	98907826	15128371200	14836173900	98.07	0.03	96.81	91.67	43.62
L-D10	102775736	100461676	15416360400	15069251400	97.75	0.03	97.43	92.75	45.02
H-D15	105757734	103978246	15863660100	15596736900	98.32	0.03	97.58	93.05	44.14
H-D15	98467758	96823438	14770163700	14523515700	98.33	0.03	97.51	92.79	43.73
H-D15	114955976	112922164	17243396400	16938324600	98.23	0.03	97.56	92.95	43.84
L-D15	97644318	96230786	14646647700	14434617900	98.55	0.03	97.63	93.08	43.52
L-D15	91667594	90330438	13750139100	13549565700	98.54	0.03	97.72	93.26	43.46
L-D15	107518528	105752454	16127779200	15862868100	98.36	0.03	97.3	92.34	44.31
