# Supplementary material for: Identification of genes associated with sperm storage capacity in hens at different times after insemination by RNA-seq and Ribo-seq
Source: BMC Genomics. 2024 Jun 3;25:554. doi: 10.1186/s12864-024-10472-2 (PMC11145833; doi:10.1186/s12864-024-10472-2)
Supplement: Supplementary file 3 — Supplementary Material 3 [file 12864_2024_10472_MOESM3_ESM.xlsx]

## Sheet: Sheet1
Table S3. Evaluation of the quality of Ribo-seq results
Sample	Raw_reads	clean_reads	Error_rate	Q20	Q30	GC_content
H-D5	39987846	37731533	0.0001	0.9882	0.9641	0.6071
H-D5	39387273	37027286	0.0001	0.9882	0.9643	0.5959
H-D5	40241706	37820641	0.0001	0.9879	0.9636	0.5978
L-D5	39125163	38666630	0.0001	0.9945	0.9813	0.4685
L-D5	39799254	39088553	0.0001	0.9915	0.9701	0.5165
L-D5	38056072	37544173	0.0001	0.9949	0.9825	0.4663
H-D10	34126822	33470223	0.0001	0.9903	0.9679	0.4987
H-D10	39525023	38542416	0.0001	0.9926	0.9743	0.5301
H-D10	39452100	38966083	0.0001	0.9944	0.9804	0.4686
L-D10	39257373	38633493	0.0001	0.9943	0.9805	0.47
L-D10	39112857	38094427	0.0001	0.9935	0.9765	0.4841
L-D10	39579162	38854812	0.0001	0.9947	0.9818	0.4733
H-D15	39809825	38957780	0.0001	0.9885	0.9615	0.4779
H-D15	39947097	39075199	0.0001	0.9889	0.962	0.4883
H-D15	36038435	35455888	0.0001	0.9918	0.9707	0.4911
L-D15	39921476	39352510	0.0001	0.9937	0.9775	0.4664
L-D15	36661087	36204964	0.0001	0.9879	0.9646	0.5183
L-D15	40103820	39439416	0.0001	0.9933	0.9775	0.4869
