# Supplementary material for: Identification of genes associated with sperm storage capacity in hens at different times after insemination by RNA-seq and Ribo-seq
Source: BMC Genomics. 2024 Jun 3;25:554. doi: 10.1186/s12864-024-10472-2 (PMC11145833; doi:10.1186/s12864-024-10472-2)
Supplement: Supplementary file 4 — Supplementary Material 4 [file 12864_2024_10472_MOESM4_ESM.xlsx]

## Sheet: Sheet1
Table S4. Reference sequence alignment analysis of Ribo-seq
Sample name	Total reads	Total mapped	Uniquely mapped	Reads map to '+'	Reads map to '-'
H-D5	4532409	3745061 (82.63%)	2111502 (46.59%)	1070839 (23.63%)	1040663 (22.96%)
H-D5	5183577	4125877 (79.6%)	2996492 (57.81%)	1500134 (28.94%)	1496358 (28.87%)
H-D5	5798790	4814728 (83.03%)	3614000 (62.32%)	1939334 (33.44%)	1674666 (28.88%)
L-D5	4362831	3484379 (79.87%)	3259747 (74.72%)	1869350 (42.85%)	1390397 (31.87%)
L-D5	9267641	6844658 (73.86%)	6004169 (64.79%)	3152153 (34.01%)	2852016 (30.77%)
L-D5	4444001	3372885 (75.9%)	3154050 (70.97%)	1718185 (38.66%)	1435865 (32.31%)
H-D10	9424356	7235342 (76.77%)	6610383 (70.14%)	3451279 (36.62%)	3159104 (33.52%)
H-D10	9264885	7289784 (78.68%)	6352924 (68.57%)	3419041 (36.9%)	2933883 (31.67%)
H-D10	5865617	4882968 (83.25%)	4538138 (77.37%)	2395559 (40.84%)	2142579 (36.53%)
L-D10	4282804	3307105 (77.22%)	3091889 (72.19%)	1728393 (40.36%)	1363496 (31.84%)
L-D10	10539565	8121058 (77.05%)	7670616 (72.78%)	3980647 (37.77%)	3689969 (35.01%)
L-D10	6606729	4732064 (71.62%)	4474868 (67.73%)	2287509 (34.62%)	2187359 (33.11%)
H-D15	5002025	3403744 (68.05%)	3122190 (62.42%)	1714615 (34.28%)	1407575 (28.14%)
H-D15	8145634	6628544 (81.38%)	6024796 (73.96%)	3106937 (38.14%)	2917859 (35.82%)
H-D15	6931142	5987631 (86.39%)	5370246 (77.48%)	2777361 (40.07%)	2592885 (37.41%)
L-D15	3579927	2453109 (68.52%)	2234597 (62.42%)	1211870 (33.85%)	1022727 (28.57%)
L-D15	7814006	5762757 (73.75%)	4823930 (61.73%)	2496469 (31.95%)	2327461 (29.79%)
L-D15	6338720	4736001 (74.72%)	4202916 (66.31%)	2171680 (34.26%)	2031236 (32.04%)
